# Supplementary material for: Assessment of Whole Grain Ancient Wheat Sourdough in Lyophilised and Native Forms for Cookie Formulation
Source: Foods. 2024 Oct 23;13(21):3363. doi: 10.3390/foods13213363 (PMC11545800; doi:10.3390/foods13213363)
Supplement: Supplementary file 1 [file foods-13-03363-s001.zip]

Archive with 1 entries (1 files):
- foods-3225582-supplementary.pdf
